# Supplementary material for: Radiation Exposure Predicts Reported Vaccine Adverse Effects in Veterans with Gulf War Illness
Source: Int J Environ Res Public Health. 2020 Sep 29;17(19):7136. doi: 10.3390/ijerph17197136 (PMC7579364; doi:10.3390/ijerph17197136)
Supplement: Supplementary file 1 [file ijerph-17-07136-s001.zip]

Archive with 10 entries (9 files):
- VAE Supplement/
- __MACOSX/._VAE Supplement
- VAE Supplement/VAE_Table 5.dta
- __MACOSX/VAE Supplement/._VAE_Table 5.dta
- VAE Supplement/.DS_Store
- __MACOSX/VAE Supplement/._.DS_Store
- VAE Supplement/VAE_Table 1.dta
- __MACOSX/VAE Supplement/._VAE_Table 1.dta
- VAE Supplement/REVISED_ijerph-920395-supplementary.docx
- __MACOSX/VAE Supplement/._REVISED_ijerph-920395-supplementary.docx
